# Supplementary material for: Longitudinal Brain Magnetic Resonance Imaging CO2 Stress Testing in Individual Adolescent Sports-Related Concussion Patients: A Pilot Study
Source: Front Neurol. 2016 Jul 8;7:107. doi: 10.3389/fneur.2016.00107 (PMC4937024; doi:10.3389/fneur.2016.00107)
Supplement: Supplementary file 2 [file presentation_2.zip]

Archive with 8 entries (7 files):
- AD_Long_Supplementary_File_2/Slide1.TIF
- AD_Long_Supplementary_File_2/Slide2.TIF
- AD_Long_Supplementary_File_2/Slide3.TIF
- AD_Long_Supplementary_File_2/Slide4.TIF
- AD_Long_Supplementary_File_2/Slide5.TIF
- AD_Long_Supplementary_File_2/Slide6.TIF
- AD_Long_Supplementary_File_2/Slide7.TIF
- AD_Long_Supplementary_File_2/
